# Supplementary material for: Establishment and Validation of a Ferroptosis-Related Gene Signature to Predict Overall Survival in Lung Adenocarcinoma
Source: Front Genet. 2022 Jan 14;12:793636. doi: 10.3389/fgene.2021.793636 (PMC8795866; doi:10.3389/fgene.2021.793636)
Supplement: Supplementary file 1 [file Table3.XLSX]

## Sheet: tcga.uniCox
id	HR	HR.95L	HR.95H	pvalue
Age	1.00086	0.981766	1.02032	0.930562
Gender	1.0172	0.703641	1.47048	0.927744
stage	1.64586	1.39359	1.94379	4.36826e-09
T	1.59663	1.28334	1.98641	2.68793e-05
M	1.77559	0.973604	3.2382	0.0611087
N	1.76907	1.4398	2.17365	5.67264e-08
RiskScore	3.32699	2.3419	4.72644	1.9426e-11

## Sheet: tcgamultiCox
id	HR	HR.95L	HR.95H	pvalue
Age	1.01492	0.99509	1.03515	0.141287
Gender	0.890236	0.612208	1.29453	0.542765
stage	1.92653	1.16835	3.17673	0.0101781
T	1.02591	0.798504	1.31808	0.841429
M	0.404111	0.11137	1.46633	0.16824
N	0.921321	0.599528	1.41583	0.708545
RiskScore	2.64539	1.79731	3.89365	8.10317e-07

## Sheet: geo.uniCox
id	HR	HR.95L	HR.95H	pvalue
Gender	1.20839	0.895271	1.63102	0.216085
Age	1.03255	1.01681	1.04853	4.38287e-05
Chemo	1.70319	1.24565	2.3288	0.000849651
Rt	2.17655	1.56157	3.03373	4.41736e-06
N	2.06009	1.70796	2.48483	4.12714e-14
T	1.86132	1.45834	2.37565	6.01201e-07
Smoking	1.26633	0.794245	2.01902	0.321156
grade	1.15484	0.92238	1.44588	0.209342
riskScore	2.91131	1.82822	4.63604	6.74304e-06

## Sheet: geo.multiCox
id	HR	HR.95L	HR.95H	pvalue
Gender	1.12378	0.812258	1.55477	0.481089
Age	1.04116	1.02383	1.05878	2.46946e-06
Chemo	1.21999	0.818939	1.81746	0.328188
Rt	1.28	0.824215	1.98782	0.271696
N	1.88966	1.53469	2.32673	2.03722e-09
T	1.43288	1.10262	1.86206	0.00712832
Smoking	1.3479	0.824061	2.20474	0.234371
grade	0.888157	0.681823	1.15693	0.379245
riskScore	2.05623	1.17776	3.58995	0.0112315
