# Supplementary material for: Establishment and Validation of a Ferroptosis-Related Gene Signature to Predict Overall Survival in Lung Adenocarcinoma
Source: Front Genet. 2022 Jan 14;12:793636. doi: 10.3389/fgene.2021.793636 (PMC8795866; doi:10.3389/fgene.2021.793636)
Supplement: Supplementary file 2 [file Table2.XLS]

gene	conMean	treatMean	logFC	pValue	fdr
ACSL4	21.8682573198148	12.429484839002	-0.815071753984508	2.66192018333183e-17	1.36138203661828e-16
ACVR1B	6.75384710222222	11.0721873759195	0.713158838987485	2.61302854775491e-12	6.98107626937506e-12
ALOX15	8.3353538512963	2.8247927705674	-1.56109841164747	4.24707481308255e-12	1.10177737904605e-11
ALOX15B	24.1900851205556	16.2854660174326	-0.570830842086282	2.11671620253669e-08	4.03076808780923e-08
ALOX5	34.5310543714815	10.7654975639376	-1.68147938604091	4.96359151524238e-27	5.22636988957874e-26
ANGPTL7	3.31526947111111	1.77337418516298	-0.902629160349723	3.0333800528675e-29	6.03305588292536e-28
ASNS	4.41636868703704	9.75103562974849	1.14269483540669	2.05319383959093e-27	2.38919871915638e-26
ATF3	33.8053361012963	11.9130240961529	-1.50471130606475	1.5768493979876e-13	4.86648348689277e-13
ATG16L1	4.3926758112963	6.67348452482093	0.603340224331042	1.57350815211501e-27	2.01184256591848e-26
AURKA	3.04894824814815	8.76641542594165	1.52367538469563	2.37331235550664e-29	5.31028639544611e-28
BNIP3	6.54824892944444	14.6857992261952	1.16524071019352	8.7875607100289e-21	5.6177620253399e-20
CA9	1.60903067407407	10.8009327391509	2.7468921704472	5.37377276872494e-23	3.84762130240706e-22
CAV1	247.90340715463	18.5848026358753	-3.73758282731283	4.11928540412209e-33	7.37352087337854e-31
CD44	45.2704560598148	23.9727584667706	-0.917173915805734	2.01911483710497e-19	1.09521683588421e-18
CDKN1A	48.9007909451852	26.1949938321952	-0.900566677903947	6.1772842551352e-07	1.06320565545115e-06
CDKN2A	2.77129083333333	7.32397539253924	1.40206882139569	1.10828524838828e-13	3.54255463324111e-13
CDO1	6.82909686851852	3.60314492289336	-0.92243811832374	5.25143220340523e-30	2.35001591102384e-28
CXCL2	84.5524973987037	17.1558262003119	-2.30114876194307	6.77211767889301e-13	1.9241413722569e-12
CYBB	44.5743531757407	18.8239198095292	-1.24364678310285	1.03609453031788e-15	4.31304467271862e-15
DDIT3	8.49201639666667	14.5743638835916	0.779253854601657	3.36491362727452e-06	5.52586733286366e-06
DDIT4	14.6340398125926	43.2981041295553	1.56497576694208	1.21111067827559e-07	2.18978597385182e-07
DPP4	6.26488915703704	20.5810771245996	1.71595759895054	0.000541176113704774	0.00075680097150902
DUOX1	22.138869962037	5.41290727804427	-2.03210600396347	1.35251276664585e-29	4.03499642049345e-28
DUSP1	297.017819272963	90.6709018480785	-1.71183794688427	2.68463359224886e-20	1.60183137670849e-19
ENPP2	17.9147234177778	9.1467988242334	-0.969806944482571	2.44936749699714e-09	4.98223615866464e-09
EPAS1	235.345807247407	29.0311888223038	-3.01910659482666	3.55793965720341e-32	3.18435599319705e-30
FH	12.2710607024074	21.6372718575714	0.818258647959724	1.62556697953572e-22	1.11914034360344e-21
FTL	4668.10138953759	2750.39533073147	-0.763196895511722	2.78394241892478e-08	5.19089263528683e-08
G6PD	8.69543711592593	33.5045715155292	1.94602749871491	1.57587170144462e-05	2.45287856137902e-05
GABARAPL1	24.7810423759259	13.3414293187123	-0.893323637194021	1.7546825459206e-23	1.30870073216578e-22
GCLC	3.72190204111111	12.5022985129718	1.74808136487567	1.11355269743229e-11	2.6576791045384e-11
GDF15	6.560967265	30.537697514006	2.21861086157479	1.21755168919618e-05	1.91176975759751e-05
GOT1	8.20282086759259	18.2939920056559	1.15717789725049	1.06849061078145e-20	6.59516618378895e-20
GPX4	52.0865966164815	76.0501609524386	0.546039128050819	2.20466050860799e-05	3.40201923311061e-05
HELLS	2.34721478555556	3.85221930553924	0.714739973693988	2.16503518089086e-29	5.31028639544611e-28
HIF1A	17.0836152377778	33.9315401397103	0.990013604259362	7.06821570305127e-11	1.50620310815021e-10
HILPDA	4.96861167	12.9708937345714	1.38436319394309	4.77194508040701e-14	1.58181142480158e-13
HMOX1	57.8426962531481	18.3663192020423	-1.65507227839103	9.19208224444439e-07	1.56703116357671e-06
HSD17B11	41.0599812374074	28.749595885169	-0.514191291048365	5.01455877532022e-11	1.09464148875893e-10
HSF1	9.26192579185185	14.8691007627606	0.682933297214349	2.29778729652019e-15	8.56883179327321e-15
HSPA5	50.7966669575926	148.62114955064	1.54883369113989	2.13559662047498e-27	2.38919871915638e-26
HSPB1	62.2914117955556	168.024094486511	1.43156295317904	3.21106512166618e-11	7.09605749108946e-11
IDH1	13.55156477	27.8483030496579	1.03912997280935	1.42926562786058e-14	5.22119484463355e-14
IL33	27.1240147487037	6.94750032434406	-1.96500483223878	3.73174752990761e-28	5.56652339877885e-27
IL6	23.064998765	5.83300831865996	-1.9833931784111	5.88121259093998e-13	1.69796298996493e-12
JUN	80.3333350431482	37.9386251448028	-1.0823313733563	3.24845258133228e-12	8.55107370674232e-12
KRAS	7.30173101	10.9922669049899	0.590178512883665	6.37063085593596e-12	1.60611679325709e-11
LONP1	9.92671155777778	14.8612317863421	0.582165922440048	1.78245133522472e-15	6.93606063054837e-15
LPCAT3	8.4727366112963	5.77799585058753	-0.552258853409882	3.97047709353725e-25	3.23052454428713e-24
MTDH	13.7872460527778	19.7458137943581	0.51821251448671	1.37241173309591e-08	2.6995791233425e-08
MUC1	70.218428277037	130.774581302614	0.89716054162729	0.00463148055081032	0.0058796809829436
NCF2	33.6068451942593	11.8953641635252	-1.49835567862207	4.17846199455662e-26	3.93655103697703e-25
NQO1	1.20386627037037	62.5985922729718	5.7003831674137	2.32420604155981e-19	1.22362612188002e-18
PANX1	6.57734804018519	9.45891709540845	0.524169013546016	2.13190374189999e-14	7.48256411372742e-14
PEBP1	111.617065357407	76.3081984617706	-0.548647648641795	5.40222390102644e-14	1.75817832415224e-13
PGD	30.6082850631481	57.0516411384386	0.898346172382899	0.0269825576495362	0.0321991854617799
PRDX1	76.5665374561111	145.406671528219	0.925307542941122	3.07164934996102e-08	5.66830137776312e-08
PSAT1	2.07807947796296	11.8837589819598	2.51566851331602	6.69059242782876e-29	1.19761604458135e-27
RPL8	202.242682400556	472.002299026101	1.22270638305764	2.69505561075408e-11	6.03018692906225e-11
RRM2	3.01361973	11.0012713636117	1.86810096987274	1.17168074607442e-29	4.03499642049345e-28
SCD	92.2204638905556	50.4085451208451	-0.871418606627235	5.62346437184867e-13	1.65873394062033e-12
SLC1A4	4.82584817388889	8.00905159086117	0.73084888529121	3.91295652880897e-20	2.25941683437679e-19
SLC1A5	15.6118501835185	30.5288530430805	0.967531865704624	1.5768493979876e-13	4.86648348689277e-13
SLC2A1	0.349311148703704	26.3995602132374	6.23985739700339	8.58036553578005e-29	1.39625948264057e-27
SLC2A3	17.8136184953704	9.98854030633602	-0.834634834422916	1.20231641295416e-15	4.78254750930655e-15
SLC38A1	7.41128519759259	11.5746409885292	0.643171797628676	2.24532971605149e-06	3.72142610345571e-06
SLC3A2	16.4683000683333	24.0175036040342	0.544394562805644	1.18252341710729e-05	1.87320081116995e-05
SLC7A11	3.20820828888889	6.48975404565795	1.01639599275443	5.73657580525688e-17	2.77526234902968e-16
SLC7A5	1.91889214555556	22.2322442890181	3.53430806223318	1.06584661410089e-25	9.0850735201933e-25
SQSTM1	21.0079776153704	33.027442396839	0.652727969369214	0.000132922002683547	0.000199941499834915
SRC	6.92134877537037	11.0068262453219	0.669273425212321	1.36754763494208e-11	3.13834649557221e-11
STEAP3	7.8226802737037	14.9244959572596	0.9319473025159	1.46136823956691e-12	4.0872642950387e-12
STMN1	7.57209056037037	18.5214599355936	1.29043425153602	8.28340179438295e-10	1.7139679430361e-09
TF	2.03122376685185	6.37001312437425	1.64894716410455	0.00144916296238457	0.00192148274271732
TFAP2C	4.40663151055556	8.02872178862173	0.865494060753937	1.9029142009117e-15	7.2472689779403e-15
TFRC	29.4104009912963	16.9726103393481	-0.793117990196752	1.20231641295416e-15	4.78254750930655e-15
TLR4	10.3670412942593	5.43718649721529	-0.931071995394353	6.92374554984399e-24	5.38848023226989e-23
TNFAIP3	20.3203791898148	11.6472764549839	-0.802934682660015	1.72622031908857e-06	2.9150324256307e-06
TP53	8.74124168055556	13.2966686930885	0.605154710462779	5.74396650188302e-08	1.04915306513986e-07
TRIB3	5.25613625944444	10.7029748471791	1.02593726191726	2.52441429122021e-16	1.12967539532104e-15
TSC22D3	58.2466657053704	31.8735727305815	-0.869814725084265	9.58402704399679e-12	2.31829843361544e-11
TXNIP	236.807325802037	118.139685313986	-1.00322003824409	1.94400814054684e-14	6.95954914315769e-14
TXNRD1	8.009258545	42.6297127340141	2.41211873672742	6.32419988198684e-06	1.02911979897786e-05
ULK1	5.99351352407407	8.81786487868813	0.557027380585769	8.67056592166873e-12	2.12607027394343e-11
VEGFA	12.1127236725926	17.5789248977606	0.537323533408252	0.0204510231316362	0.024568678795724
ZFP36	273.601457603889	71.942341684161	-1.92716289187012	1.02191727124278e-16	4.81376819874888e-16
